# Supplementary material for: Succinate dehydrogenase inhibitor seed treatments positively affect the physiological condition of maize under drought stress
Source: Front Plant Sci. 2022 Aug 30;13:984248. doi: 10.3389/fpls.2022.984248 (PMC9468601; doi:10.3389/fpls.2022.984248)
Supplement: SUPPLEMENTARY TABLE 1 — Data for Relative Water Content. [file Data_Sheet_1.xlsx]

## Sheet: SupplT1.RWC
Treatment	Stress	Rep	RWC
1	0	1	83.801
1	0	2	84
1	0	3	83.75
2	0	1	84.392
2	0	2	84.0432
2	0	3	84.7176
3	0	1	86.5449
3	0	2	86.7403
3	0	3	85.5769
4	0	1	90.2174
4	0	2	89.3571
4	0	3	89.6121
5	0	1	85.8268
5	0	2	85.7855
5	0	3	85.8062
6	0	1	85.555
6	0	2	86.8713
6	0	3	86.2131
7	0	1	88.3678
7	0	2	87.1789
7	0	3	87.7733
8	0	1	85.0937
8	0	2	87.2975
8	0	3	85.2077
9	0	1	84.2222
9	0	2	85.9122
9	0	3	85.6652
10	0	1	85.1648
10	0	2	86.172
10	0	3	85.5109
11	0	1	84.2474
11	0	2	84.5641
11	0	3	84.7841
12	0	1	90.3141
12	0	2	89.6552
12	0	3	90.2299
13	0	1	84.2317
13	0	2	85.0051
13	0	3	84.6184
1	1	1	57.0815
1	1	2	56.5401
1	1	3	57.5342
2	1	1	59.8721
2	1	2	59.961
2	1	3	60.09
3	1	1	68.2482
3	1	2	68.8213
3	1	3	69.4323
4	1	1	70.0526
4	1	2	69.2913
4	1	3	69.5106
5	1	1	65.8537
5	1	2	65.0794
5	1	3	65.0224
6	1	1	68.7083
6	1	2	69.8413
6	1	3	69.8333
7	1	1	69.5431
7	1	2	70.8333
7	1	3	70.6897
8	1	1	66.0182
8	1	2	65.3696
8	1	3	66.6667
9	1	1	63.7389
9	1	2	63.2599
9	1	3	63.4994
10	1	1	65.9903
10	1	2	65.7955
10	1	3	64.3929
11	1	1	63.5802
11	1	2	63.1268
11	1	3	62.9944
12	1	1	73.4032
12	1	2	73.0612
12	1	3	72.2128
13	1	1	62.2041
13	1	2	62.8989
13	1	3	62.0597

## Sheet: SupplT2.Photosynthesis
Time	Stress	Treatment	Rep	ci	E	gs	A			Time	Stress	Treatment	Rep	ci	E	gs	A
During drought	0	1	1	117	1.46	0.1	10.73			After regeneration	0	1	1	85	1.03	0.05	6.65
During drought	0	1	2	114	1.52	0.09	9.59			After regeneration	0	1	2	86	0.71	0.03	8.42
During drought	0	1	3	119	1.46	0.08	10.99			After regeneration	0	1	3	66	0.89	0.04	7.14
During drought	0	2	1	112	1.62	0.09	11.73			After regeneration	0	2	1	71	1.04	0.06	12.09
During drought	0	2	2	118	1.63	0.1	11.77			After regeneration	0	2	2	63	1.07	0.05	12.04
During drought	0	2	3	120	1.66	0.1	11.73			After regeneration	0	2	3	62	1	0.06	11.05
During drought	0	3	1	150	1.82	0.12	14.05			After regeneration	0	3	1	95	1.47	0.07	13.98
During drought	0	3	2	154	1.85	0.13	15			After regeneration	0	3	2	92	1.4	0.08	14.01
During drought	0	3	3	163	1.96	0.13	15.77			After regeneration	0	3	3	81	1.5	0.06	12.94
During drought	0	4	1	171	1.97	0.13	15.03			After regeneration	0	4	1	126	1.32	0.09	15.37
During drought	0	4	2	161	1.74	0.12	14.76			After regeneration	0	4	2	127	2.03	0.09	14.41
During drought	0	4	3	169	1.79	0.13	15.21			After regeneration	0	4	3	132	1.675	0.09	14.89
During drought	0	5	1	152	1.88	0.13	14.93			After regeneration	0	5	1	96	1.58	0.09	14.24
During drought	0	5	2	158	1.71	0.12	14.96			After regeneration	0	5	2	84	1.44	0.06	12.89
During drought	0	5	3	147	2.09	0.13	14.13			After regeneration	0	5	3	84	1.51	0.075	13.565
During drought	0	6	1	157	1.78	0.11	15.31			After regeneration	0	6	1	92	1.51	0.07	12.93
During drought	0	6	2	140	1.66	0.11	14.4			After regeneration	0	6	2	102	1.41	0.06	13.4
During drought	0	6	3	148.5	1.71	0.11	15.62			After regeneration	0	6	3	94	1.49	0.09	13.37
During drought	0	7	1	168	2.06	0.14	15.54			After regeneration	0	7	1	100	1.41	0.08	15.58
During drought	0	7	2	170	2.33	0.15	15.42			After regeneration	0	7	2	108	1.98	0.11	15.59
During drought	0	7	3	169	2.045	0.145	15.48			After regeneration	0	7	3	104	1.695	0.09	15.44
During drought	0	8	1	154	1.71	0.11	13.45			After regeneration	0	8	1	74	1.43	0.07	12.88
During drought	0	8	3	153	1.86	0.12	14.61			After regeneration	0	8	2	70	1.46	0.06	13.93
During drought	0	8	2	153.5	1.785	0.115	14.03			After regeneration	0	8	3	77	1.52	0.09	13.51
During drought	0	9	1	129	1.7	0.09	13.37			After regeneration	0	9	1	73	1.44	0.08	12.51
During drought	0	9	3	120	0.99	0.09	13.26			After regeneration	0	9	2	72	1.86	0.06	14.04
During drought	0	9	2	115	1.78	0.09	12.5			After regeneration	0	9	3	78	1.46	0.08	13.6
During drought	0	10	1	121	1.67	0.11	14.12			After regeneration	0	10	1	120	1.82	0.08	12.38
During drought	0	10	3	127	1.66	0.1	15.05			After regeneration	0	10	2	114	2.07	0.07	13.01
During drought	0	10	2	124	1.665	0.105	14.585			After regeneration	0	10	3	116	1.81	0.06	12.46
During drought	0	11	1	133	1.7	0.11	12.33			After regeneration	0	11	1	68	1.39	0.06	11.72
During drought	0	11	3	116	1.83	0.12	13.39			After regeneration	0	11	2	66	1.38	0.08	11.62
During drought	0	11	2	128	1.765	0.115	12.86			After regeneration	0	11	3	67	1.57	0.08	12.7
During drought	0	12	1	168	1.81	0.12	14.29			After regeneration	0	12	1	160	1.7	0.1	15.07
During drought	0	12	2	169	2.02	0.14	16.9			After regeneration	0	12	3	155	1.89	0.1	15.31
During drought	0	12	3	168.5	1.915	0.13	15.595			After regeneration	0	12	2	146	1.85	0.1	16.23
During drought	0	13	1	115	1.76	0.1	12			After regeneration	0	13	1	69	1.48	0.06	11.36
During drought	0	13	2	97	1.59	0.1	12.16			After regeneration	0	13	2	62	1.08	0.05	10.46
During drought	0	13	3	106	1.675	0.11	12.58			After regeneration	0	13	3	68	1.19	0.06	11.72
During drought	1	1	1	180	0.33	0.02	2.17			After regeneration	1	1	1	78	1.33	0.08	11.16
During drought	1	1	2	174	0.39	0.02	2.08			After regeneration	1	1	2	81	1.39	0.1	11.04
During drought	1	1	3	170	0.37	0.01	2.03			After regeneration	1	1	3	79.5	1.3	0.07	11.29
During drought	1	2	1	179	0.27	0.01	1.37			After regeneration	1	2	1	77	1.34	0.07	12.07
During drought	1	2	2	204	0.3	0.01	1.43			After regeneration	1	2	2	87	1.39	0.08	12.77
During drought	1	2	3	180	0.31	0.01	1.44			After regeneration	1	2	3	74	1.48	0.06	11.29
During drought	1	3	1	64	0.71	0.04	7.14			After regeneration	1	3	1	130	1.9	0.12	15.15
During drought	1	3	2	53	0.89	0.05	9.74			After regeneration	1	3	2	136	1.91	0.1	15.42
During drought	1	3	3	58.5	0.8	0.045	8.44			After regeneration	1	3	3	128	1.79	0.12	14.8
During drought	1	4	1	60	1.06	0.06	9.82			After regeneration	1	4	1	141	1.97	0.11	15.51
During drought	1	4	2	52	0.7	0.04	8.4			After regeneration	1	4	2	139	1.85	0.12	17.5
During drought	1	4	3	56	0.88	0.05	9.11			After regeneration	1	4	3	129	2.03	0.11	16.03
During drought	1	5	1	152	0.31	0.01	3.97			After regeneration	1	5	1	111	1.86	0.11	14.96
During drought	1	5	2	179	0.5	0.03	3.42			After regeneration	1	5	2	126	1.69	0.1	14.17
During drought	1	5	3	166	0.55	0.02	4.63			After regeneration	1	5	3	118.5	1.81	0.11	14.46
During drought	1	6	1	141	0.63	0.03	4.84			After regeneration	1	6	1	125	1.81	0.1	15.95
During drought	1	6	2	149	0.5	0.03	4.42			After regeneration	1	6	2	128	1.93	0.13	15.81
During drought	1	6	3	147	0.65	0.04	4.71			After regeneration	1	6	3	137	1.96	0.12	15.92
During drought	1	7	1	86	0.67	0.03	7.1			After regeneration	1	7	1	137	1.98	0.11	17.01
During drought	1	7	2	82	0.85	0.04	7.08			After regeneration	1	7	2	124	1.96	0.12	17.18
During drought	1	7	3	84	0.76	0.035	7.09			After regeneration	1	7	3	139	1.97	0.115	17.095
During drought	1	8	1	139	0.49	0.02	3.29			After regeneration	1	8	1	120	1.45	0.1	14.33
During drought	1	8	2	138	0.45	0.02	3.03			After regeneration	1	8	2	121	1.75	0.11	15.85
During drought	1	8	3	137	0.5	0.02	4.2			After regeneration	1	8	3	125	1.37	0.09	13.65
During drought	1	9	1	316	0.22	0.01	0.16			After regeneration	1	9	1	100	1.54	0.08	13.07
During drought	1	9	2	292	0.2	0.02	1.61			After regeneration	1	9	2	107	1.67	0.1	14.05
During drought	1	9	3	309	0.215	0.003	1.835			After regeneration	1	9	3	94	1.59	0.09	14.42
During drought	1	10	1	457	0.11	0.02	1.78			After regeneration	1	10	1	92	1.78	0.09	13.66
During drought	1	10	2	463	0.09	0.01	1.67			After regeneration	1	10	2	118	1.67	0.09	13.68
During drought	1	10	3	460	0.095	0.02	1.625			After regeneration	1	10	3	111	1.76	0.1	14.82
During drought	1	11	1	236	0.38	0.04	2.76			After regeneration	1	11	1	82	1.69	0.09	13.06
During drought	1	11	2	236	0.36	0.04	2.26			After regeneration	1	11	2	87	1.6	0.1	12.68
During drought	1	11	3	229	0.32	0.04	2.1			After regeneration	1	11	3	86	1.44	0.07	12.61
During drought	1	12	1	52	0.95	0.06	10.82			After regeneration	1	12	1	141	2.24	0.14	16.77
During drought	1	12	2	47	1.13	0.07	11.06			After regeneration	1	12	2	148	1.97	0.13	17.22
During drought	1	12	3	39.5	1.04	0.06	11.94			After regeneration	1	12	3	141	1.97	0.14	17.19
During drought	1	13	1	306	0.23	0.01	1.14			After regeneration	1	13	1	80	1.29	0.06	12.87
During drought	1	13	2	316	0.19	0.01	1.23			After regeneration	1	13	2	78	1.32	0.07	11.87
During drought	1	13	3	307	0.25	0.01	0.91			After regeneration	1	13	3	72	1.53	0.08	12.31

## Sheet: SupplT3.Fluorescence
Time	Stress	Treatment	Rep	F0	Fm	FvFm	Y	ETR			Time	Stress	Treatment	Rep	F0	Fm	FvFm	Y	ETR
During drought	0	1	1	219	965	0.792	0.147	13.4			After regeneration	0	1	1	207	876	0.764	0.082	7
During drought	0	1	2	196	970	0.781	0.139	12.5			After regeneration	0	1	2	208	878	0.758	0.095	8.2
During drought	0	1	3	210	970	0.787	0.146	13.1			After regeneration	0	1	3	205	865	0.767	0.087	7.4
During drought	0	1	4	218	972	0.785	0.147	13.4			After regeneration	0	1	4	211	867	0.751	0.089	7.6
During drought	0	1	5	196	980	0.784	0.136	12.5			After regeneration	0	1	5	210	870	0.75	0.09	7.7
During drought	0	1	6	210	977	0.779	0.143	12.98			After regeneration	0	1	6	210	870	0.761	0.0886	7.58
During drought	0	2	1	210	962	0.78	0.143	13			After regeneration	0	2	1	208	914	0.763	0.118	9.5
During drought	0	2	2	214	977	0.774	0.153	13			After regeneration	0	2	2	206	912	0.771	0.119	10.3
During drought	0	2	3	212	951	0.785	0.148	13.4			After regeneration	0	2	3	205	918	0.771	0.119	9.9
During drought	0	2	4	218	977	0.789	0.134	13.4			After regeneration	0	2	4	205	918	0.765	0.117	9.8
During drought	0	2	5	212	998	0.767	0.147	13.2			After regeneration	0	2	5	208	907	0.764	0.102	10
During drought	0	2	6	189	966	0.779	0.144	13.4			After regeneration	0	2	6	210	914	0.768	0.109	9.6
During drought	0	3	1	212	992	0.792	0.174	16			After regeneration	0	3	1	209	955	0.781	0.125	12.1
During drought	0	3	2	211	987	0.793	0.177	16.3			After regeneration	0	3	2	209	949	0.785	0.127	11.7
During drought	0	3	3	215	986	0.792	0.172	15.4			After regeneration	0	3	3	209	960	0.784	0.133	11.1
During drought	0	3	4	213	987	0.789	0.175	15.4			After regeneration	0	3	4	212	954	0.77	0.133	11.1
During drought	0	3	5	207	988	0.784	0.174	15.6			After regeneration	0	3	5	210	950	0.778	0.134	10.9
During drought	0	3	6	211	992	0.779	0.1724	15.74			After regeneration	0	3	6	211	950	0.775	0.126	11.3
During drought	0	4	1	209	1004	0.791	0.177	16.8			After regeneration	0	4	1	211	971	0.779	0.133	11.8
During drought	0	4	2	210	1004	0.79	0.175	15.5			After regeneration	0	4	2	211	970	0.78	0.143	12.4
During drought	0	4	3	216	1006	0.785	0.174	16.7			After regeneration	0	4	3	212	978	0.779	0.144	12.2
During drought	0	4	4	219	1009	0.785	0.178	15.1			After regeneration	0	4	4	213	978	0.776	0.147	12.9
During drought	0	4	5	217	1000	0.783	0.177	16.5			After regeneration	0	4	5	214	976	0.769	0.139	12.7
During drought	0	4	6	207	993	0.789	0.175	15.2			After regeneration	0	4	6	215	970	0.774	0.136	11.3
During drought	0	5	1	218	996	0.777	0.1644	15.04			After regeneration	0	5	1	199	944	0.785	0.124	10.9
During drought	0	5	2	197	997	0.798	0.179	14.3			After regeneration	0	5	2	197	954	0.769	0.127	11.3
During drought	0	5	3	207	985	0.783	0.162	15.7			After regeneration	0	5	3	206	950	0.782	0.136	11.4
During drought	0	5	4	216	996	0.787	0.164	15.6			After regeneration	0	5	4	205	944	0.765	0.132	11.5
During drought	0	5	5	216	988	0.781	0.162	14.9			After regeneration	0	5	5	208	955	0.773	0.126	11.3
During drought	0	5	6	209	982	0.784	0.167	14.7			After regeneration	0	5	6	208	954	0.772	0.129	11.28
During drought	0	6	1	194	986	0.797	0.167	14.7			After regeneration	0	6	1	208	956	0.782	0.158	13.6
During drought	0	6	2	192	988	0.805	0.167	14.8			After regeneration	0	6	2	207	969	0.782	0.157	13.4
During drought	0	6	3	210	993	0.784	0.173	15.6			After regeneration	0	6	3	210	960	0.793	0.151	13.3
During drought	0	6	4	222	1000	0.784	0.164	15.3			After regeneration	0	6	4	208	949	0.778	0.158	14.2
During drought	0	6	5	222	1012	0.78	0.167	15.6			After regeneration	0	6	5	209	956	0.78	0.156	13.87
During drought	0	6	6	225	1006	0.778	0.1676	15.2			After regeneration	0	6	6	210	948	0.776	0.165	13.87
During drought	0	7	1	203	996	0.8	0.18	15.4			After regeneration	0	7	1	214	990	0.785	0.177	15.4
During drought	0	7	2	222	996	0.779	0.174	15.4			After regeneration	0	7	2	214	993	0.791	0.16	14.86
During drought	0	7	3	205	999	0.794	0.17	15.4			After regeneration	0	7	3	216	988	0.788	0.157	13.7
During drought	0	7	4	210	989	0.787	0.177	15.5			After regeneration	0	7	4	215	1004	0.8	0.165	15.1
During drought	0	7	5	208	979	0.783	0.179	15.7			After regeneration	0	7	5	216	1006	0.787	0.177	15
During drought	0	7	6	219	983	0.777	0.18	16.2			After regeneration	0	7	6	216	991.6	0.784	0.1724	15.12
During drought	0	8	1	198	974	0.793	0.175	15.1			After regeneration	0	8	1	203	925	0.772	0.126	12.1
During drought	0	8	2	211	974	0.8	0.165	15.6			After regeneration	0	8	2	203	927	0.797	0.125	10.2
During drought	0	8	3	212	976	0.798	0.163	15.3			After regeneration	0	8	3	206	932	0.776	0.123	10.8
During drought	0	8	4	217	981	0.795	0.163	14.9			After regeneration	0	8	4	204	930	0.783	0.126	11
During drought	0	8	5	205	973	0.793	0.167	15.3			After regeneration	0	8	5	207	928.5	0.781	0.123	10.2
During drought	0	8	6	217	982	0.787	0.178	15.9			After regeneration	0	8	6	206	930	0.784	0.12	10.9
During drought	0	9	1	217	983	0.792	0.163	13.8			After regeneration	0	9	1	204	945	0.78	0.101	9.9
During drought	0	9	2	217	967	0.789	0.16	14.9			After regeneration	0	9	2	208	943	0.778	0.119	9.7
During drought	0	9	3	204	984	0.794	0.159	14.2			After regeneration	0	9	3	203	953	0.761	0.117	9.6
During drought	0	9	4	205	990	0.795	0.158	14.6			After regeneration	0	9	4	205	949	0.77	0.118	9.8
During drought	0	9	5	216	988	0.789	0.157	14.4			After regeneration	0	9	5	204	943	0.776	0.102	10
During drought	0	9	6	217	971	0.792	0.1594	14.38			After regeneration	0	9	6	206	946.6	0.764	0.119	9.8
During drought	0	10	1	207	979	0.788	0.166	14.3			After regeneration	0	10	1	205	954.4	0.767	0.127	10.7
During drought	0	10	2	213	991	0.787	0.162	15.6			After regeneration	0	10	2	207	952	0.773	0.121	10.8
During drought	0	10	3	211	994	0.787	0.162	15.8			After regeneration	0	10	3	207	961	0.771	0.125	10.3
During drought	0	10	4	215	988	0.789	0.163	14.8			After regeneration	0	10	4	204	957	0.772	0.12	10.5
During drought	0	10	5	220	984	0.792	0.167	14.6			After regeneration	0	10	5	208	950	0.785	0.117	10.7
During drought	0	10	6	216	986	0.782	0.167	15.2			After regeneration	0	10	6	206	952	0.7736	0.113	10.2
During drought	0	11	1	208	990	0.784	0.167	14.6			After regeneration	0	11	1	205	923	0.782	0.092	8.2
During drought	0	11	2	212	984	0.792	0.166	15.2			After regeneration	0	11	2	207	932	0.762	0.094	9.6
During drought	0	11	3	199	978	0.79	0.161	15.4			After regeneration	0	11	3	205	936	0.789	0.0954	8.46
During drought	0	11	4	210	990	0.785	0.16	14.3			After regeneration	0	11	4	202	929	0.771	0.107	8.2
During drought	0	11	5	207	944	0.788	0.16	14.7			After regeneration	0	11	5	207	923	0.764	0.101	8
During drought	0	11	6	220	986	0.789	0.162	14.3			After regeneration	0	11	6	203	938	0.76	0.083	8.3
During drought	0	12	1	200	976	0.792	0.197	17.2			After regeneration	0	12	1	214	969	0.772	0.1726	15.2
During drought	0	12	2	211	1028	0.795	0.211	18.6			After regeneration	0	12	2	212	977	0.778	0.175	14.8
During drought	0	12	3	212	1002	0.781	0.197	18.8			After regeneration	0	12	3	212	972	0.782	0.17	15.1
During drought	0	12	4	210	979	0.779	0.191	16.1			After regeneration	0	12	4	218	979	0.777	0.175	15.4
During drought	0	12	5	205	978	0.786	0.19	17.7			After regeneration	0	12	5	212	980	0.774	0.182	15
During drought	0	12	6	213	992	0.786	0.194	17			After regeneration	0	12	6	217	982	0.778	0.171	15.7
During drought	0	13	1	216	978	0.777	0.14	12.7			After regeneration	0	13	1	208	925	0.782	0.122	11.2
During drought	0	13	2	208	976	0.777	0.145	13.5			After regeneration	0	13	2	206	916	0.778	0.12	11.1
During drought	0	13	3	203	963	0.781	0.148	13.6			After regeneration	0	13	3	206	920	0.773	0.124	11.1
During drought	0	13	4	216	973	0.788	0.142	13.2			After regeneration	0	13	4	208	918	0.776	0.12	10.9
During drought	0	13	5	203	969	0.775	0.146	13.1			After regeneration	0	13	5	210	910	0.768	0.126	10.6
During drought	0	13	6	216	975	0.781	0.1442	13.22			After regeneration	0	13	6	210	916	0.772	0.114	10.2
During drought	1	1	1	248	928	0.742	0.096	8.2			After regeneration	1	1	1	214	956	0.783	0.097	9.7
During drought	1	1	2	242	932	0.75	0.085	7.5			After regeneration	1	1	2	217	951	0.784	0.1	9.4
During drought	1	1	3	243	927	0.742	0.081	7.4			After regeneration	1	1	3	218	960	0.787	0.109	9.9
During drought	1	1	4	247	927	0.743	0.094	8			After regeneration	1	1	4	216	962	0.771	0.1	10.1
During drought	1	1	5	240	928	0.747	0.085	7.3			After regeneration	1	1	5	218	958	0.787	0.104	9.8
During drought	1	1	6	242	924	0.745	0.094	8			After regeneration	1	1	6	218.6	958	0.7864	0.01	9.7
During drought	1	2	1	247	921	0.7536	0.086	7.5			After regeneration	1	2	1	211	962	0.785	0.096	7.8
During drought	1	2	2	252	947	0.754	0.093	8.1			After regeneration	1	2	2	213	962	0.8	0.096	8.6
During drought	1	2	3	245	935	0.751	0.088	7.6			After regeneration	1	2	3	218	964	0.798	0.1	8.7
During drought	1	2	4	253	937	0.759	0.089	7.7			After regeneration	1	2	4	217	965	0.791	0.095	8.5
During drought	1	2	5	257	927	0.753	0.096	7.6			After regeneration	1	2	5	215	968	0.784	0.102	8.5
During drought	1	2	6	242	936	0.751	0.092	7.6			After regeneration	1	2	6	216.8	967	0.7916	0.0978	8.62
During drought	1	3	1	236	1011	0.778	0.107	9.3			After regeneration	1	3	1	210	1009	0.798	0.145	12.3
During drought	1	3	2	227	1015	0.774	0.107	8.9			After regeneration	1	3	2	213	1008	0.795	0.1409	12.428
During drought	1	3	3	236	1018	0.787	0.097	8.5			After regeneration	1	3	3	211	982	0.793	0.148	12.1
During drought	1	3	4	232	1006	0.783	0.107	8.6			After regeneration	1	3	4	215	992	0.796	0.141	12
During drought	1	3	5	232	1003	0.782	0.094	8			After regeneration	1	3	5	215	989	0.788	0.141	13.3
During drought	1	3	6	223	1005	0.7808	0.093	9.1			After regeneration	1	3	6	214	996	0.788	0.1298	12.44
During drought	1	4	1	224	1008	0.771	0.115	10.1			After regeneration	1	4	1	214	1001	0.787	0.149	13.1
During drought	1	4	2	223	1006	0.783	0.107	9.3			After regeneration	1	4	2	210	1011	0.781	0.145	12.1
During drought	1	4	3	226	1005	0.779	0.114	9.2			After regeneration	1	4	3	214	1008	0.792	0.14	12.69
During drought	1	4	4	222	1003	0.777	0.112	10.1			After regeneration	1	4	4	213	1013	0.794	0.148	13.2
During drought	1	4	5	226	1027	0.779	0.109	9.3			After regeneration	1	4	5	213	1008	0.795	0.14	13.1
During drought	1	4	6	225	1008	0.774	0.118	10.4			After regeneration	1	4	6	212.8	1008.2	0.795	0.1356	11.98
During drought	1	5	1	245	977	0.775	0.103	9.8			After regeneration	1	5	1	205	981	0.793	0.128	11.6
During drought	1	5	2	242	971	0.769	0.106	8.6			After regeneration	1	5	2	208	982	0.798	0.124	10.7
During drought	1	5	3	245	976	0.768	0.107	9.3			After regeneration	1	5	3	207	988	0.782	0.129	10.4
During drought	1	5	4	236	973	0.777	0.104	9.3			After regeneration	1	5	4	208	987	0.785	0.122	11
During drought	1	5	5	237	960	0.727	0.09	8.1			After regeneration	1	5	5	207	987	0.793	0.123	11.6
During drought	1	5	6	230	975	0.773	0.104	9.2			After regeneration	1	5	6	205	987	0.801	0.134	11.7
During drought	1	6	1	237	1000	0.77	0.106	8.3			After regeneration	1	6	1	210	993	0.784	0.145	11.3
During drought	1	6	2	230	1004	0.772	0.087	8.1			After regeneration	1	6	2	213	992	0.789	0.141	12.1
During drought	1	6	3	232	1003	0.767	0.09	8			After regeneration	1	6	3	210	992	0.784	0.145	12.6
During drought	1	6	4	236	999	0.768	0.095	8.22			After regeneration	1	6	4	210	999	0.788	0.142	12.2
During drought	1	6	5	239	995	0.769	0.103	8.8			After regeneration	1	6	5	210	1001	0.791	0.143	12.7
During drought	1	6	6	232	1005	0.767	0.09	7.9			After regeneration	1	6	6	212	1002	0.793	0.136	11.1
During drought	1	7	1	227	1020	0.767	0.113	9.8			After regeneration	1	7	1	212	1035	0.784	0.15016	13.188
During drought	1	7	2	222	1023	0.774	0.107	9.5			After regeneration	1	7	2	212	1030	0.788	0.147	13.7
During drought	1	7	3	225	1016	0.762	0.113	10			After regeneration	1	7	3	213	1033	0.78	0.144	13.1
During drought	1	7	4	226	1020	0.762	0.107	9.9			After regeneration	1	7	4	216	1024	0.781	0.155	13.3
During drought	1	7	5	221	1021	0.765	0.106	9.3			After regeneration	1	7	5	216	1026	0.79	0.158	13.8
During drought	1	7	6	218	1014	0.769	0.104	9.1			After regeneration	1	7	6	213	1030	0.795	0.1468	12.04
During drought	1	8	1	233	1003	0.766	0.097	8.3			After regeneration	1	8	1	207	974	0.79	0.129	11.2
During drought	1	8	2	231	1000	0.752	0.099	8.4			After regeneration	1	8	2	205	975	0.787	0.127	11.2
During drought	1	8	3	236	1003	0.763	0.098	8.8			After regeneration	1	8	3	203	980	0.786	0.128	11.9
During drought	1	8	4	231	1001	0.757	0.103	9.2			After regeneration	1	8	4	207	987	0.789	0.127	11.9
During drought	1	8	5	230	999	0.76	0.098	8.8			After regeneration	1	8	5	204	981	0.788	0.125	11.4
During drought	1	8	6	236	1006	0.762	0.103	9.2			After regeneration	1	8	6	204	979.4	0.788	0.125	11.4
During drought	1	9	1	230	958	0.765	0.083	7.2			After regeneration	1	9	1	207	984	0.79	0.117	10.4
During drought	1	9	2	234	961	0.751	0.089	7.7			After regeneration	1	9	2	204	984	0.783	0.114	10.6
During drought	1	9	3	237	960	0.759	0.082	7.3			After regeneration	1	9	3	206	984	0.789	0.125	10.7
During drought	1	9	4	224	969	0.757	0.088	7.9			After regeneration	1	9	4	205	987	0.791	0.129	11
During drought	1	9	5	237	960	0.764	0.084	7.4			After regeneration	1	9	5	208	975	0.783	0.1228	10.8
During drought	1	9	6	227	953	0.764	0.091	8.1			After regeneration	1	9	6	205	1004	0.784	0.129	11.3
During drought	1	10	1	239	985	0.756	0.096	8.3			After regeneration	1	10	1	206	991	0.79	0.131	11.4
During drought	1	10	2	237	988	0.751	0.086	8			After regeneration	1	10	2	209	999	0.791	0.128	12.9
During drought	1	10	3	237	989	0.757	0.09	7.1			After regeneration	1	10	3	205	992	0.784	0.125	11.1
During drought	1	10	4	229	983	0.765	0.081	7.3			After regeneration	1	10	4	206	1001	0.794	0.127	11.2
During drought	1	10	5	230	981	0.761	0.082	7.4			After regeneration	1	10	5	206	985	0.795	0.126	11.3
During drought	1	10	6	231	989	0.758	0.095	8.5			After regeneration	1	10	6	207	1006	0.796	0.126	11.1
During drought	1	11	1	228	958	0.756	0.098	8.5			After regeneration	1	11	1	208	967	0.784	0.118	10.4
During drought	1	11	2	228	965	0.751	0.084	7.4			After regeneration	1	11	2	207	969	0.791	0.107	9.5
During drought	1	11	3	235	962	0.753	0.098	8.8			After regeneration	1	11	3	209	970	0.782	0.109	9.6
During drought	1	11	4	239	963	0.74	0.092	8.1			After regeneration	1	11	4	206	960	0.785	0.108	9.8
During drought	1	11	5	231	957	0.747	0.085	7.6			After regeneration	1	11	5	208	964	0.788	0.1106	9.74
During drought	1	11	6	234	950	0.74	0.089	7.9			After regeneration	1	11	6	210	957	0.786	0.111	9.4
During drought	1	12	1	219	1023	0.77	0.1122	9.94			After regeneration	1	12	1	215	1018	0.785	0.169	14.5
During drought	1	12	2	224	1024	0.78	0.112	10.2			After regeneration	1	12	2	212	1014	0.793	0.16	14.9
During drought	1	12	3	215	1023	0.776	0.115	9.7			After regeneration	1	12	3	212	1017	0.78	0.154	13.9
During drought	1	12	4	220	1033	0.784	0.117	10.4			After regeneration	1	12	4	213	1014	0.782	0.165	14
During drought	1	12	5	228	1031	0.78	0.116	10.3			After regeneration	1	12	5	213	1012	0.788	0.16	14.2
During drought	1	12	6	221	1035	0.782	0.101	9.1			After regeneration	1	12	6	213	1028	0.785	0.164	13.9
During drought	1	13	1	240	961	0.749	0.096	8.6			After regeneration	1	13	1	213	985	0.781	0.099	8
During drought	1	13	2	245	966	0.732	0.093	8			After regeneration	1	13	2	215	981	0.786	0.096	9.2
During drought	1	13	3	244	963	0.755	0.09	7.7			After regeneration	1	13	3	215	984	0.785	0.094	8.2
During drought	1	13	4	245	967	0.738	0.091	8.1			After regeneration	1	13	4	210	974	0.784	0.095	8.4
During drought	1	13	5	246	956	0.744	0.095	8.3			After regeneration	1	13	5	213	991	0.772	0.0954	8.4
During drought	1	13	6	250	950	0.7396	0.096	7.8			After regeneration	1	13	6	214	981	0.785	0.093	8.2

## Sheet: SupplT4.LSDforST3
	During drought stress										After regeneration
	F0		Fm		FvFm		Y		ETR		F0		Fm		FvFm		Y		ETR
Means for Treatments		a		a		a		a		a		a		a		a		a		a
1	225.917	a	950	f	0.76475	ab	0.116083	a	10.3567	a	212.75	ab	914.25	e	0.770783	b	0.0876333	h	8.67333	f
2	229.25	a	952.833	f	0.7663	ab	0.11775	a	10.4583	a	211.083	ab	939.25	de	0.779333	ab	0.1059	g	9.15167	ef
3	221.25	a	999.167	abc	0.784483	a	0.13745	a	12.2367	a	211.5	ab	974.5	bcd	0.785917	a	0.135308	cde	11.8973	bc
4	218.667	a	1006.08	ab	0.782167	ab	0.14425	a	12.85	a	212.75	ab	991	ab	0.783417	ab	0.141667	cd	12.4558	b
5	224.833	a	981.333	cde	0.774917	ab	0.134367	a	12.045	a	205.25	d	967.75	bcd	0.783167	ab	0.127833	def	11.2233	cd
6	222.583	a	999.25	abc	0.778417	ab	0.131383	a	11.71	a	209.75	bc	976.417	bc	0.785	a	0.14975	bc	12.8533	b
7	217.167	a	1004.67	ab	0.776583	ab	0.1425	a	12.6	a	214.417	a	1012.55	a	0.78775	a	0.159113	ab	14.0257	a
8	221.417	a	989.333	bcd	0.777167	ab	0.134083	a	12.0667	a	204.917	d	954.083	cd	0.785083	a	0.125333	ef	11.1833	cd
9	222.083	a	970.333	def	0.775917	ab	0.122783	a	10.99	a	205.417	d	966.5	bcd	0.779083	ab	0.117733	fg	10.3	de
10	223.75	a	986.417	bcde	0.77275	ab	0.126417	a	11.4083	a	206.333	cd	975	bc	0.782633	ab	0.123833	ef	11.0167	cd
11	220.917	a	968.917	def	0.767917	ab	0.126833	a	11.4	a	206.417	cd	947.333	cde	0.778667	ab	0.103	g	9.1	f
12	214.833	a	1010.33	a	0.782583	ab	0.154433	a	13.7533	a	213.583	a	996.833	ab	0.781167	ab	0.168133	a	14.7167	a
13	227.667	a	966.417	ef	0.761383	b	0.11885	a	10.6517	a	210.667	ab	950.083	cd	0.7785	ab	0.1082	g	9.625	ef
Means for Stress		a		a		a		a		a		a		a		a		a		a
Control	210.68	b	984.74	a	0.79	a	0.16	a	14.93	a	208.37	b	943.66	b	0.78	b	0.13	a	11.27	a
Drought	233.99	a	982.19	a	0.76	b	0.1	b	8.54	b	210.83	a	989.5	a	0.79	a	0.13	a	11.22	a
LSD
LSDStress	2.629		7.74		0.0034		0.00406		0.356447		1.30204		8.44955		0.00248774		0.00785986		0.635868
LSDTreatment	19.74		20.89		0.0214		0.049		4.66596		3.82375		35.295		0.0132638		0.0149633		1.1571
LSDStress*Treatment	13.733		18.18		0.014		0.01067		1.03859		4.23138		12.1173		0.0128291		0.0194513		0.988872
Significanceb
Stress	***		***		***		***		***		***		***		***		***		***
Treatment	***		0.059		***		***		***		***		***		***		*		0.46
Stress*Treatment	***		***		***		***		***		***		***		***		***		***
a Separation of means after One-Way ANOVA (single factor: Treatments or Stress) using HSD-Tukey at α = 0.05.
b Significance levels of each factor or their interaction are coded as: (ns) not statistically sginificant at p > 0.05; (*) statistically sginificant at p < 0.05; (**) statistically sginificant at p < 0.01; (***) statistically sginificant at p < 0.001.
